# Supplementary material for: Leucine-Rich Repeat Extension 7 Gene Confers Cotton Resistance to Verticillium Wilt
Source: Int J Mol Sci. 2026 Apr 26;27(9):3852. doi: 10.3390/ijms27093852 (PMC13164035; doi:10.3390/ijms27093852)
Supplement: Supplementary file 1 [file ijms-27-03852-s001.zip]

Archive with 10 entries (10 files):
- Figure S1. Bioinformatics analysis of the LRX gene in cotton.tif
- Figure S2. Expression profile analysis of GhLRX genes..tif
- Figure S3. VIGS controls (positive and negative).tif
- Supplementary  File S2. Sequence logos of conserved motifs identified in cotton LRX proteins..pdf
- Supplementary File S1. LRX protein sequences from four Gossypium species, Arabidopsis, maize, and rice .fasta
- Table S1. List of the identified LRX genes in cotton.xlsx
- Table S2. Enriched transcription factor binding motifs in LRX gene promoters of cotton.xlsx
- Table S3. A whole-genome homology alignment between G. hirsutum and A. thaliana.docx
- Table S4. GO annotations of cotton LRX genes.xlsx
- Table S5. KEGG pathway annotations of cotton LRX genes.xlsx
