# Supplementary material for: Leucine-Rich Repeat Extension 7 Gene Confers Cotton Resistance to Verticillium Wilt
Source: Int J Mol Sci. 2026 Apr 26;27(9):3852. doi: 10.3390/ijms27093852 (PMC13164035; doi:10.3390/ijms27093852)
Supplement: Supplementary file 1 [file ijms-27-03852-s001.zip › Table S1. List of the identified LRX genes in cotton.xlsx]

## Sheet: Sheet1
Table.S1 List of the identified LRX genes in cotton
Gene Species and Numbers	Name	Gene ID	Genomics Position	Protein
				Length	MW/kD	pI	Instability Index	Aliphatic Index	GRAVY
G.hirsutum（29个）	GhLRX1	GH_A01G0197	A01:1727472-1728689	405	44.0565	6.06	34.65	98.94	0.095
	GhLRX2	GH_A01G1159	A01:25612998-25614833	611	66.8444	8.92	69.72	80.51	-0.354
	GhLRX3	GH_A01G1192	A01:27038175-27039500	441	49.385	9.85	41.54	85.15	-0.13
	GhLRX4	GH_A03G2112	A03:109007054-109008547	497	55.3627	8.8	42.89	76.66	-0.369
	GhLRX5	GH_A03G2113	A03:109015563-109016804	413	46.4025	5.61	31.73	98.64	0.048
	GhLRX6	GH_A04G1437	A04:84499786-84501135	449	49.824	8.38	31.03	79.55	-0.214
	GhLRX7	GH_A05G0225	A05:2096544-2098620	560	61.579	8.34	70.69	82.98	-0.202
	GhLRX8	GH_A05G0272	A05:2628995-2630239	414	43.818	4.63	41.54	98.89	0.161
	GhLRX9	GH_A05G4281	A05:109752206-109754488	760	81.652	8.58	92.93	51.2	-0.627
	GhLRX10	GH_A07G0042	A07:435479-437554	691	75.457	6.97	98.54	69.77	-0.365
	GhLRX11	GH_A08G2704	A08:123742862-123744265	467	51.73	6.4	57.31	82.66	-0.129
	GhLRX12	GH_A10G1164	A10:34169498-34170441	298	32.635	6.52	29.43	107.65	0.17
	GhLRX13	GH_A12G0246	A12:3520196-3521833	545	58.798	8.95	53.76	77.21	-0.214
	GhLRX14	GH_A13G0370	A13:4268408-4274449	580	63.266	8.22	81.7	72.86	-0.336
	GhLRX15	GH_A13G2242	A13:106202354-106203601	415	45.024	4.75	42.21	87.08	0.088
	GhLRX16	GH_D01G0191	D01:1461686-1462894	402	43.82	6.07	36.53	96.54	0.076
	GhLRX17	GH_D01G1222	D01:19353263-19354096	277	30.66	5.69	38.33	107.04	0.209
	GhLRX18	GH_D04G0095	D04:1187172-1189397	741	79.668	8.61	91.43	53.29	-0.62
	GhLRX19	GH_D04G1781	D04:53601916-53603265	449	49.82	8.23	30.14	76.93	-0.269
	GhLRX20	GH_D04G1793	D04:53722289-53723929	546	60.27	8.66	61.64	71.21	-0.437
	GhLRX21	GH_D05G0229	D05:1989915-1991180	422	47.317	7.94	48.65	88.91	-0.137
	GhLRX22	GH_D05G0276	D05:2352441-2353685	414	43.827	4.69	41.94	100.07	0.177
	GhLRX23	GH_D06G0718	D06:11931241-11932458	405	42.83	5.21	41.5	102.3	0.244
	GhLRX24	GH_D08G2701	D08:67715098-67716486	462	51.347	6.02	56.61	83.96	-0.127
	GhLRX25	GH_D10G1708	D10:42333657-42334802	381	42.084	8.44	37.89	89.32	-0.027
	GhLRX26	GH_D12G0253	D12:3294506-3296356	558	60.451	6.65	76.72	73.66	-0.259
	GhLRX27	GH_D13G0361	D13:3558577-3560237	483	53.559	8.37	61.71	75.42	-0.271
	GhLRX28	GH_D13G0362	D13:3562353-3564470	705	undefined	undefined	65.51	60.21	-0.283
	GhLRX29	GH_D13G2225	D13:60339877-60341091	404	43.36	4.76	46.44	86.31	0.003
G.barbadense（28个）	GbLRX1	GB_A01G0081	A01:560449-561987	512	56.416	8.37	42.44	76.37	-0.372
	GbLRX2	GB_A01G0196	A01:1535651-1536862	403	43.782	5.98	34.77	99.43	0.111
	GbLRX3	GB_A01G1177	A01:25139231-25141063	610	66.734	8.85	70.68	80.16	-0.371
	GbLRX4	GB_A01G1218	A01:26562413-26563660	415	46.05	5.55	34.15	96.6	0.096
	GbLRX5	GB_A03G2197	A03:104967433-104968674	413	46.4	5.61	31.73	98.64	0.048
	GbLRX6	GB_A04G1482	A04:78663748-78665097	449	49.768	8.49	30.01	77.82	-0.225
	GbLRX7	GB_A05G0224	A05:2154536-2156552	446	49.865	6.86	52.01	89.37	-0.15
	GbLRX8	GB_A05G0274	A05:2753876-2755120	414	43.818	4.63	41.54	98.89	0.161
	GbLRX9	GB_A05G4375	A05:106523040-106525322	760	81.713	8.66	92.57	51.71	-0.633
	GbLRX10	GB_A06G0776	A06:15833578-15834795	405	42.921	5.21	41.01	100.37	0.212
	GbLRX11	GB_A07G0033	A07:376475-378673	544	60.08	7.51	76.96	82.39	-0.185
	GbLRX12	GB_A07G0067	A07:868311-870410	699	76.07	6.62	100.74	70.23	-0.335
	GbLRX13	GB_A08G2818	A08:119342834-119344237	467	51.668	6.66	58.5	82.66	-0.124
	GbLRX14	GB_A12G0242	A12:3492004-3493820	539	59.568	6.97	58.08	79.91	-0.289
	GbLRX15	GB_A13G0374	A13:4190186-4196460	636	69.647	8.62	71.52	73.95	-0.372
	GbLRX16	GB_A13G2379	A13:108432430-108433632	400	43.057	4.75	42.34	86.7	0.019
	GbLRX17	GB_D01G0191	D01:1501374-1502585	403	44.148	6.11	38.63	94.59	0.058
	GbLRX18	GB_D01G1271	D01:19655550-19657418	622	67.903	8.71	71.5	79.55	-0.366
	GbLRX19	GB_D04G0092	D04:1023282-1025561	759	81.767	8.6	93.31	52.03	-0.651
	GbLRX20	GB_D04G1871	D04:54108448-54109797	449	49.858	8.23	30.14	76.06	-0.271
	GbLRX21	GB_D04G1883	D04:54217168-54218808	546	60.272	8.74	61.76	71.21	-0.438
	GbLRX22	GB_D05G0233	D05:2152475-2154721	748	undefined	undefined	64.69	60.17	-0.239
	GbLRX23	GB_D05G0279	D05:2581225-2582377	357	37.716	4.6	41.89	102.41	0.154
	GbLRX24	GB_D06G0758	D06:11883555-11884195	405	42.88	5.22	41.39	101.33	0.242
	GbLRX25	GB_D07G0039	D07:419559-420622	304	34.269	5.47	37.14	95.2	0.017
	GbLRX26	GB_D08G2804	D08:66361664-66363052	462	51.347	6.02	56.61	83.96	-0.127
	GbLRX27	GB_D10G1701	D10:41215084-41216229	381	42.08	8.44	37.89	89.32	-0.027
	GbLRX28	GB_D13G0364	D13:3500756-3506560	637	69.861	8.73	66.73	71.4	-0.351
G. arboreum（16个）	GaLRX1	Ga01G0085	Chr01:559808-561265	485	53.408	6.61	39.48	79.81	-0.291
	GaLRX2	Ga01G0208	Chr01:1542033-1543244	403	43.744	5.99	35.94	98.46	0.101
	GaLRX3	Ga01G1415	Chr01:45343973-45345241	422	46.875	5.55	34.59	98.22	0.14
	GaLRX4	Ga01G1457	Chr01:47083999-47085840	613	67.004	8.97	69.56	80.57	-0.362
	GaLRX5	Ga03G2444	Chr03:132999822-133001063	413	46.416	5.61	32.14	98.89	0.054
	GaLRX6	Ga04G0302	Chr04:3676705-3678345	546	60.317	7.91	62.87	72.12	-0.429
	GaLRX7	Ga04G2052	Chr04:97428605-97430893	762	81.925	8.69	93.19	51.06	-0.641
	GaLRX8	Ga05G0236	Chr05:2054931-2056084	373	41.979	8.05	32.67	93.54	-0.109
	GaLRX9	Ga06G0698	Chr06:11876138-11877355	405	42.885	5.36	41.01	101.8	0.221
	GaLRX10	Ga07G0044	Chr07:503572-505631	673	73.265	6.59	96.63	70.34	-0.348
	GaLRX11	Ga07G0079	Chr07:887840-889901	648	71.124	7.23	91.07	73.66	-0.323
	GaLRX12	Ga07G0081	Chr07:957097-961092	384	43.267	6.01	40.77	91.15	-0.04
	GaLRX13	Ga08G2790	Chr08:127983192-127984595	467	51.741	6.02	59.74	82.66	-0.13
	GaLRX14	Ga10G1326	Chr10:47380283-47381427	370	40.708	8.29	38.07	96.73	0.052
	GaLRX15	Ga13G0348	Chr13:3854608-3856432	396	44.432	5.84	49.83	87.12	-0.092
	GaLRX16	Ga13G2423	Chr13:119451591-119452838	415	45.08	4.75	41.68	87.54	0.094
G. raimondii（16个）	GrLRX1	Gorai.001G004000.1	Chr01:381054-384067	690	75.359	6.92	97.56	69.03	-0.395
	GrLRX2	Gorai.002G019800.1	Chr02:1336221-1337429	402	43.961	6.11	37.89	97.26	0.08
	GrLRX3	Gorai.002G130500.1	Chr02:20397018-20398859	613	66.972	8.71	69.94	80.88	-0.351
	GrLRX4	Gorai.002G134000.1	Chr02:21299039-21300693	422	46.911	5.56	34.91	96.61	0.127
	GrLRX5	Gorai.004G274900.1	Chr04:60898390-60899778	462	51.3	5.87	56.84	84.59	-0.124
	GrLRX6	Gorai.005G236100.1	Chr05:61806100-61807778	433	48.697	8.33	30.27	85.08	-0.238
	GrLRX7	Gorai.008G026700.1	Chr08:3147908-3149731	607	65.448	6.33	78.35	77.48	-0.192
	GrLRX8	Gorai.009G023700.1	Chr09:1813307-1817070	727	78.512	6.99	103.49	65.65	-0.436
	GrLRX9	Gorai.009G028700.1	Chr09:2197941-2199881	357	37.702	4.6	41.89	102.13	0.153
	GrLRX10	Gorai.010G078700.1	Chr10:11405504-11406938	405	42.873	5.2	41.22	100.12	0.239
	GrLRX11	Gorai.011G172700.1	Chr11:38703309-38704634	381	42.083	8.25	37.38	86.51	-0.041
	GrLRX12	Gorai.012G009700.1	Chr12:1046736-1049736	709	78.764	9.48	63.41	80.44	-0.391
	GrLRX13	Gorai.012G150700.1	Chr12:32464378-32466018	546	60.208	8.56	60.1	72.82	-0.417
	GrLRX14	Gorai.013G040300.1	Chr13:3248432-3250124	511	56.723	8.75	45.07	79.32	-0.207
	GrLRX15	Gorai.013G040400.1	Chr13:3251982-3253460	493	54.375	7.47	61.03	73.1	-0.3
	GrLRX16	Gorai.013G229400.1	Chr13:54819661-54821793	419	45.325	4.69	46.43	86.95	0.078
