# Supplementary material for: Leucine-Rich Repeat Extension 7 Gene Confers Cotton Resistance to Verticillium Wilt
Source: Int J Mol Sci. 2026 Apr 26;27(9):3852. doi: 10.3390/ijms27093852 (PMC13164035; doi:10.3390/ijms27093852)
Supplement: Supplementary file 1 [file ijms-27-03852-s001.zip › Table S2. Enriched transcription factor binding motifs in LRX gene promoters of cotton.xlsx]

## Sheet: ame
Transcription Factor	Sequence	Target (%)	Control (%)	p-value	E-value
CDF5	TTTTYACTTTTTYTTTTTTTTTTTTTW	49.44	9.08	6.44e-20	1.03e-13
TSO1	WWTTWAAAATTTAAA	53.93	13.67	3.47e-17	5.41e-11
PI	CCAAAARWRGAAAR	68.54	24.25	5.79e-17	7.69e-11
CDF5	TTYACTTTTTYTTTTTTTTTT	55.06	15.45	4.76e-16	7.49e-10
DOF3.6	TTTWCTTTTTHHYTTTTTTTT	61.8	20.97	2.62e-15	4.26e-09
SOL1	WTTWAAAATTTAAAW	37.08	6.55	7.99e-15	1.25e-08
DOF1.7	AAAAAVAAAAAGTARAAAAWR	68.54	27.34	1.39e-14	2.24e-08
ZHD6	AAWHRTAATTAA	73.03	32.68	1.01e-13	1.6e-07
AHL13	ATATAATT	47.19	12.83	1.02e-13	1.67e-07
DOF21	RRAAAGAAAARR	39.33	8.8	2.97e-13	4.83e-07
DOF1.5	AAADDAAAAAGTRAAA	66.29	27.62	4.83e-13	7.75e-07
DOF21	AAAGAAAA	35.96	7.3	5.43e-13	8.83e-07
TCX6	WTTTAAATTTTTWAA	46.07	13.11	9.28e-13	1.47e-06
DOF1.5	RWAAAAADDAAAAAGTRAAAA	76.4	38.67	3.94e-12	6.33e-06
MYB83	CACCAACM	61.8	25.94	1.21e-11	6.46e-06
MYB83	YCACCAACMNC	52.81	19.29	2.16e-11	9.48e-06
DOF5.8	WHTTTTTTHYTTTTTACTTTTTNHTTTWW	52.81	18.63	6.93e-12	1.12e-05
NAC076	HNCAAGCAANNN	23.6	2.9	1.13e-11	1.2e-05
RIN	WWCTATTTTTGGDWW	65.17	28.75	1.1e-11	1.79e-05
MYB30	CCAACYACCAMC	43.82	13.86	8.37e-11	3.09e-05
GRF4	GCAGCAGC	15.73	1.22	8.22e-10	3.12e-05
GRF4	HDGCAGCAGCWDY	8.99	0	9.09e-10	5.37e-05
WRKY63	HGGTCAAC	51.69	19.66	1.57e-10	5.77e-05
NAC101	NHDCAAGCAAHNW	21.35	2.43	5.03e-11	6.02e-05
NAC037	HNCAAGCAANN	21.35	2.62	1.27e-10	6.82e-05
DREB2D	CCDCCDCCACCGCCD	12.36	0.66	6.23e-09	0.000202
SMB	HNCAAGCAANN	23.6	3.56	2.01e-10	0.000203
ERF057	CCDCCDCCRCCGCCA	11.24	0.47	9.7e-09	0.000232
DOF5.1	RAAAAAGWAAAAARAAAAARA	80.9	46.91	2.19e-10	0.00035
NAC007	HNCAAGCAANN	23.6	3.75	4.18e-10	0.00042
MYB31	YAMCTMCCAACHAMH	39.33	12.45	1.4e-09	0.000712
ATMYB31	YAMCTMCCAACHAMH	39.33	12.45	1.4e-09	0.000712
DOF5.1	AAAAAGWAAAAARAAAAAR	77.53	44.38	8.88e-10	0.00142
EREB71	CACCGVCYMC	14.61	1.5	3.44e-08	0.00145
WRKY62	TGGTCAAC	60.67	29.31	4.34e-09	0.00245
CAMTA5	CGYGTNDDAWVCGYGT	7.87	0.09	9.56e-08	0.00269
MYB23	HCAACWAMMWH	76.4	44.19	2.75e-09	0.00328
DOF3.2	TWACTTTTTNNYTTTT	79.78	47.75	2.26e-09	0.00357
WRKY1	TTGACCGAGY	11.24	0.66	5.52e-08	0.0038
BZIP68	TGCCACGTSABCWHH	8.99	0.28	1.23e-07	0.00521
OsbZIP42	TGMCACGTCA	13.48	1.31	8.22e-08	0.00532
WRKY1	TTGACCGAGYY	10.11	0.47	9.27e-08	0.00561
TCX2	WTTYAAAATTYAAAW	20.22	3	4.05e-09	0.00622
AHL20	AATTAAWT	8.99	0.09	7.66e-09	0.0125
DOF1.7	AAAAAGTARAA	71.91	40.45	7.85e-09	0.0127
MYB23	CAACWA	30.34	8.15	1.15e-08	0.0145
RAV1	GCAACA	37.08	13.01	5.09e-08	0.0147
AP1	MYAAAAAWRGAAA	70.79	39.7	1.19e-08	0.0194
DOF3.2	KTWACTTTTTNNYTTTTTT	88.76	60.86	1.54e-08	0.0245
MYB30	BYHCCAACYACCAMC	44.94	18.82	7.73e-08	0.0278
DOF2.2	TTYTTTTTTTTTWACTTTTTB	61.8	31.55	1.91e-08	0.0306
BZIP48	GCCACGTCAGCA	5.62	0	2.42e-06	0.0307
WRKY2	BGGTCAAM	47.19	20.6	8.56e-08	0.0336
BZIP48	GCCACGTCAGCAWH	5.62	0	2.42e-06	0.0375
BZIP53	TGCTGACGTGGCA	5.62	0	2.42e-06	0.0409
BZIP11	TGCCACGTCAGCA	5.62	0	2.42e-06	0.0409
CDC5	VGCTCAGCGCS	5.62	0	2.42e-06	0.0443
BZIP2	TGCTGACGTGGCA	5.62	0	2.42e-06	0.0477
BZIP3	TGMTGACGTGGCA	5.62	0	2.42e-06	0.0477
BZIP2	DWTGCTGACGTGGCA	5.62	0	2.42e-06	0.0511
BZIP11	TGCCACGTCAGCAWH	5.62	0	2.42e-06	0.0511
BZIP3	DDTGMTGACGTGGCA	5.62	0	2.42e-06	0.058
GBF2	SACGTGGCA	7.87	0.28	1.26e-06	0.0603
CDC5	GCTCAGCGC	5.62	0	2.42e-06	0.0614
WRKY18	NHRGTCAAVV	57.3	29.21	1.23e-07	0.0627
NAC045	NDGAAGCAACCWN	10.11	0.47	9.27e-08	0.0667
ERF027	HNHYDYHDHYKYYRCCGACAH	10.11	0.84	1.74e-06	0.0709
GATA14	TNTAGATCTRDTTYB	6.74	0	1.77e-07	0.0758
WRKY25	YGGTCAAC	42.7	17.98	2.38e-07	0.0793
RIN	CTATTTTTGG	38.2	13.86	5.95e-08	0.0958
LEC2	DVCATGCRMWT	14.61	1.97	3.41e-07	0.104
DOF4.2	AAADNAAAAAGGYAAAAAA	55.06	26.78	6.92e-08	0.108
GBF3	TGCCACGTCABCWHH	8.99	0.66	3.72e-06	0.115
BZIP63	NNCTSACGTGGN	5.62	0	2.42e-06	0.116
TINY	YCACCGACA	7.87	0.37	3.25e-06	0.123
NAC045	GAAGCAAC	58.43	30.71	2.13e-07	0.13
DOF5.8	TTTTTHYTTTTTACTTTTT	82.02	54.03	8.63e-08	0.139
ERF023	TGTCGGTGR	10.11	1.03	5.27e-06	0.148
ERF039	YCRCCGACAHN	7.87	0.37	3.25e-06	0.155
DREB2D	CCDCCDCCACCGCC	8.99	0.75	6.97e-06	0.167
ERF021	HHDCCGCCGACAHND	10.11	1.03	5.27e-06	0.171
ATHB-23	AWWNWTAATTAATDAWWWAWTW	12.36	1.03	1.07e-07	0.172
MYB58	CCACCAACC	26.97	8.33	9.08e-07	0.18
2026-09-03	YCYWTTTTTGG	85.39	58.8	1.52e-07	0.227
DYT1	MGTGAGWCACGTGA	12.36	1.78	4.92e-06	0.228
MYB13	HNHYYCACCAACCAHH	8.99	0.47	8.46e-07	0.232
ZHD6	AAWHRTAATTAAKDW	53.93	26.5	1.5e-07	0.237
DPBF3	DDNTGMCACGTGTCMHH	11.24	1.4	5.52e-06	0.256
ERF037	YCACCGACA	7.87	0.47	7.31e-06	0.257
ZHD1	AYTAATTAA	21.35	4.59	1.67e-07	0.262
MYB107	HYCACCAAACHHH	57.3	30.24	3.74e-07	0.266
BZIP53	DWTGCTGACGTGGCA	5.62	0.09	1.37e-05	0.269
O2	TGCCACGTCATC	5.62	0.09	1.37e-05	0.403
WRKY53	RGTCAAC	15.73	2.72	1.16e-06	0.506
AGL55	TCACCA	6.74	0.09	1.16e-06	0.517
2026-09-03	CYWTTTTTGG	93.26	70.79	3.63e-07	0.54
GLYMA-13G317000	CACGTGGCANN	5.62	0.09	1.37e-05	0.615
OsbZIP69	GMTGACGTGGCA	5.62	0.19	4.49e-05	0.632
WRKY60	NYGGTCAACSN	25.84	8.15	2.21e-06	0.635
WRKY28	RGTCAAC	15.73	2.81	1.59e-06	0.669
BZIP63	TSACGTGG	6.74	0.28	1.23e-05	0.672
BZIP28	DNWKRTSACGTGGCA	6.74	0.28	1.23e-05	0.69
GBF3	SACGTGGCANN	6.74	0.28	1.23e-05	0.707
OsbZIP77	TGCCACGTCABC	5.62	0.19	4.49e-05	0.758
HYH	NRTSACGTGDCN	6.74	0.28	1.23e-05	0.776
WRKY42	CGTTGACT	20.22	5.15	2.92e-06	0.798
ERF021	CGCCGACA	7.87	0.66	2.79e-05	0.823
WRKY60	GGTCAAC	44.94	21.35	1.84e-06	0.867
LEC2	CATGCR	24.72	7.68	3.17e-06	0.879
FUS3	CGCATGCGS	11.24	1.59	1.25e-05	0.881
WRKY75	HRGTCAAC	60.67	34.64	1.42e-06	0.957
O2	GTGCCACGTCATC	8.99	1.03	3.37e-05	0.996
DOF2.2	AAAAAG	25.84	7.49	6.23e-07	1.01
BZIP44	DWWGCTGACGTGGCA	5.62	0.19	4.49e-05	1.01
MNB1A	AAAGC	24.72	6.93	7.18e-07	1.13
CDF3	AAAAAGYGH	40.45	17.13	7.03e-07	1.14
AHL25	AWTTAAWT	26.97	8.24	7.6e-07	1.24
RAMOSA1	GAGAGAGAGAGAGA	7.87	0.75	4.9e-05	1.24
SMZ	CCTCGTAC	4.49	0	3.29e-05	1.25
GATA6	YAGATCTAGATHH	6.74	0.19	4.35e-06	1.25
MYB58	HNHTCCACCAACCMCHH	35.96	15.26	4.33e-06	1.28
ERF039	NYGTCGGYRN	4.49	0.09	0.000155	1.31
DOF3.4	TTYTTTTTTWVCTTTTT	66.29	39.51	8.72e-07	1.41
ABF4	CCACGTS	10.11	1.4	3.17e-05	1.47
ZmbZIP96	GASACGTGKCA	7.87	0.75	4.9e-05	1.52
BPC1	GAGAGAGAGAGAGAGAGAGAGAGA	4.49	0.09	0.000155	1.52
BZIP16	DDWKSHSACGTGGCA	8.99	1.12	5.27e-05	1.63
ERF023	DNHDKTGTCGGTGRH	10.11	1.5	4.64e-05	1.63
Dof3	AAAGYV	7.87	0.28	1.26e-06	1.66
ABF4	NKCCACGTSDHH	5.62	0.19	4.49e-05	2.02
REF6	RAAACAGAGNA	19.1	4.96	7.29e-06	2.07
WRKY2	GGTCAAM	38.2	16.95	4.57e-06	2.11
MYB13	YCACCAACCA	19.1	5.15	1.11e-05	2.16
NAC105	HNCAAGCAACCWH	19.1	4.59	3e-06	2.21
ERF013	TGTCGGTGG	6.74	0.47	5.94e-05	2.25
CAMTA2	NNDVCGCGT	3.37	0	0.000441	2.48
BZIP44	WGCTGACGTGGCA	5.62	0.28	0.000112	2.53
SVP	WWWCCAAAAAWGGAAA	5.62	0	2.42e-06	2.58
ERF015	DYCACCGACAHH	6.74	0.47	5.94e-05	2.59
ERF015	CACCGACA	8.99	1.12	5.27e-05	2.67
SVP	NWWWCCAAAAAWGGAAARAH	5.62	0	2.42e-06	2.74
ATHB-23	WTAATTAAWW	10.11	0.84	1.74e-06	2.78
ERF034	TGTCGGTGR	7.87	0.84	8.17e-05	2.87
BZIP43	GCCACGTCAGCA	5.62	0.37	0.000238	3.01
SPL15A	AGCGGTASTACCGC	7.87	0.94	0.00013	3.11
TCP1	WGTGGGCCCCMCBTHHYMWNNHKDKHHNNY	6.74	0.56	0.000111	3.13
DOF3.4	HHYYTTYTTTTTTWVCTTTTT	59.55	33.99	2.05e-06	3.32
RAP2-7	TACGAGGW	14.61	3.46	4.64e-05	3.33
ERF043	CCACCGACA	7.87	0.94	0.00013	3.48
TCX3	WWAAATTCAAATWT	21.35	5.62	2.22e-06	3.53
ERF038	TGTCGGTGRHGDHDD	10.11	1.69	9.35e-05	3.55
NAC101	CAAGCAA	14.61	2.62	4.12e-06	3.63
ERF034	HDKTGTCGGTGRHDD	10.11	1.59	6.65e-05	3.74
TINY	HDYCACCGACAHHDN	10.11	1.59	6.65e-05	3.74
PBF	AAAGY	21.35	5.71	2.73e-06	4.26
GLYMA-06G314400	ACGTGGCA	10.11	1.69	9.35e-05	4.33
ERF073	YCDYCKCCGCCGCCRYHDYHN	3.37	0	0.000441	4.34
ERF036	TGTCGGTG	4.49	0.09	0.000155	4.35
SMB	CAAGCAA	14.61	2.72	5.6e-06	4.59
PIF4	CACGTGSC	12.36	2.62	8.42e-05	4.61
squamosa	MCAWAWATRGWAA	78.65	54.03	2.89e-06	4.63
PK27149.1	TGACGTGK	6.74	0.47	5.94e-05	4.75
ERF5	CCDCCGCCGCCGCCR	4.49	0.19	0.000437	4.91
ERF019	CDCCACCGACAHNNN	4.49	0.09	0.000155	5
MYB107	CACCAAAC	8.99	0.84	1.23e-05	5.39
ZHD5	NHGTRATTARB	43.82	21.07	3.66e-06	5.42
ABF1	ACACGTGKCANN	8.99	1.22	7.98e-05	5.49
BZIP28	TSACGTGGCA	5.62	0.28	0.000112	6
ATHB-23	TAATTAA	24.72	7.77	3.77e-06	6.04
NAC076	CAAGCAA	69.66	45.32	7.09e-06	6.23
WRKY6	CGTTGACT	24.72	8.9	2.51e-05	6.53
ABF1	ACACGTGKCA	11.24	2.15	9.31e-05	6.53
JKD	TTTTGTCKTTTT	41.57	19.94	7.49e-06	6.93
ZHD1	THAYTAATTAHNHWW	38.2	16.95	4.57e-06	6.95
DREB2C	CACCGACA	4.49	0.09	0.000155	7.81
GATA14	TAGATCTR	14.61	3.28	2.87e-05	7.94
WRKY40	NRGTCAAN	24.72	8.9	2.51e-05	8.22
NAC007	CAAGCAA	14.61	2.9	1e-05	8.85
LBD13	TCCACCGT	11.24	2.34	0.000162	8.87
PK00315.1	GACAGCTR	11.24	2.25	0.000124	9.01
BZIP16	HSACGTGGCA	7.87	1.12	0.000297	9.16
squamosa	MCAWAWATRGWAAN	64.04	39.42	5.79e-06	9.26
NAC016	TVCKTGWBCYNCAMG	14.61	3.84	0.000112	9.26
AGL16	TTTCCWTTTTDGGWA	13.48	2.53	1.44e-05	9.41
WRKY48	NNRGTCAAMN	31.46	13.76	3.78e-05	9.6
SOC1	WHTTTCCWTTTTTGG	20.22	5.52	6.75e-06	9.76
