# Supplementary material for: Leucine-Rich Repeat Extension 7 Gene Confers Cotton Resistance to Verticillium Wilt
Source: Int J Mol Sci. 2026 Apr 26;27(9):3852. doi: 10.3390/ijms27093852 (PMC13164035; doi:10.3390/ijms27093852)
Supplement: Supplementary file 1 [file ijms-27-03852-s001.zip › Table S4. GO annotations of cotton LRX genes.xlsx]

## Sheet: Sheet1
#term ID	term description	observed gene count	background gene count	strength	signal	false discovery rate	matching proteins in your network (IDs)	matching proteins in your network (labels)
GO:0019722	Calcium-mediated signaling	6	77	1.84	2.08	1.39e-06	3702.O23263,3702.Q1ECR9,3702.Q6NME6,3702.Q9FZA0,3702.Q9LUS7,3702.Q9SRY3	RALFL19,RALFL4,RALF23,RALF1
GO:0071555	Cell wall organization	10	530	1.22	1.47	1.39e-06	3702.O48809,3702.O65375,3702.O81765,3702.Q4PSE6,3702.Q9LHF1,3702.Q9LJ64,3702.Q9LUI1,3702.Q9SN46,3702.Q9T0K5,3702.Q9XIL9	LRX2,LRX1,PEX4,LRX7,LRX4,PEX12,LRX6,LRX5,LRX3,PEX3
GO:0001558	Regulation of cell growth	6	112	1.68	1.85	3.56e-06	3702.Q6NME6,3702.Q9FZA0,3702.Q9M0I0,3702.Q9SCZ4,3702.Q9SJT0,3702.Q9SRY3	RALFL19,RALFL4,LLG3,RALF1
GO:0040008	Regulation of growth	8	377	1.27	1.42	6.74e-06	3702.Q6NME6,3702.Q9FKT1,3702.Q9FZA0,3702.Q9LUS7,3702.Q9M0I0,3702.Q9SCZ4,3702.Q9SJT0,3702.Q9SRY3	RALFL19,RALFL4,RALF23,LLG3,RALF1
GO:0007267	Cell-cell signaling	5	76	1.77	1.66	2.26e-05	3702.Q1ECR9,3702.Q6NME6,3702.Q9FZA0,3702.Q9LUS7,3702.Q9SRY3	RALFL8,RALFL19,RALFL4,RALF23,RALF1
GO:0080092	Regulation of pollen tube growth	4	38	1.97	1.56	7.52e-05	3702.Q6NME6,3702.Q9FZA0,3702.Q9M0I0,3702.Q9SJT0	RALFL19,RALFL4,LLG3
GO:1903426	Regulation of reactive oxygen species biosynthetic process	2	15	2.07	0.59	0.0329	3702.Q6NLF4,3702.Q9M0I0	LLG2,LLG3
#term ID	term description	observed gene count	background gene count	strength	signal	false discovery rate	matching proteins in your network (IDs)	matching proteins in your network (labels)
GO:0005576	Extracellular region	16	1898	0.87	1.1	3.17e-08	3702.O23263,3702.O48809,3702.O65375,3702.O81765,3702.Q1ECR9,3702.Q4PSE6,3702.Q6NME6,3702.Q9FZA0,3702.Q9LHF1,3702.Q9LJ64,3702.Q9LUI1,3702.Q9LUS7,3702.Q9SN46,3702.Q9SRY3,3702.Q9T0K5,3702.Q9XIL9	LRX2,LRX1,PEX4,RALFL8,LRX7,RALFL19,RALFL4,LRX4,PEX1-2,LRX6,RALF23,LRX5,RALF1,LRX3,PEX3
GO:0090406	Pollen tube	5	83	1.73	1.63	2.4e-05	3702.Q6NLF4,3702.Q6NME6,3702.Q9FKT1,3702.Q9M0I0,3702.Q9SR05	LLG2,RALFL19,LLG1,LLG3
GO:0048046	Apoplast	5	450	0.99	0.49	0.0291	3702.Q1ECR9,3702.Q6NME6,3702.Q9FZA0,3702.Q9LUS7,3702.Q9SRY3	RALFL8,RALFL19,RALFL4,RALF23,RALF1
#term ID	term description	observed gene count	background gene count	strength	signal	false discovery rate	matching proteins in your network (IDs)	matching proteins in your network (labels)
GO:0005199	Structural constituent of cell wall	9	29	2.44	5.71	4.16e-16	3702.O65375,3702.O81765,3702.Q4PSE6,3702.Q9LHF1,3702.Q9LJ64,3702.Q9LUI1,3702.Q9SN46,3702.Q9T0K5,3702.Q9XIL9	LRX1,PEX4,LRX7,LRX4,PEX1-2,LRX6,LRX5,LRX3,PEX3
GO:0005179	Hormone activity	5	57	1.89	1.83	9.98e-06	3702.Q1ECR9,3702.Q6NME6,3702.Q9FZA0,3702.Q9LUS7,3702.Q9SRY3	RALFL8,RALFL19,RALFL4,RALF23,RALF1
