# Supplementary material for: Leucine-Rich Repeat Extension 7 Gene Confers Cotton Resistance to Verticillium Wilt
Source: Int J Mol Sci. 2026 Apr 26;27(9):3852. doi: 10.3390/ijms27093852 (PMC13164035; doi:10.3390/ijms27093852)
Supplement: Supplementary file 1 [file ijms-27-03852-s001.zip › Table S5. KEGG pathway annotations of cotton LRX genes.xlsx]

## Sheet: out.path
KEGG_A_class	KEGG_B_class	Pathway	out (20)	All (9042)	Pvalue	Qvalue	Pathway ID	Genes	K_IDs
Environmental Information Processing	Signal transduction	MAPK signaling pathway - plant	20	525	1.34237e-25	2.68474e-25	ko04016	GH_A01G0197;GH_A03G2112;GH_A03G2113;GH_A04G1437;GH_A05G0225;GH_A07G0042;GH_A08G2704;GH_A10G1164;GH_A12G0246;GH_A13G0370;GH_A13G2242;GH_D01G0191;GH_D01G1222;GH_D04G1781;GH_D04G1793;GH_D05G0229;GH_D06G0718;GH_D08G2701;GH_D10G1708;GH_D13G2225	K13420+K13420+K13420+K13420+K13420+K13420+K13420+K13420+K13420+K13420+K13420+K13420+K13420+K13420+K13420+K13420+K13420+K13420+K13420+K13420
Organismal Systems	Environmental adaptation	Plant-pathogen interaction	19	814	2.05206e-19	2.05206e-19	ko04626	GH_A01G0197;GH_A03G2112;GH_A03G2113;GH_A05G0225;GH_A07G0042;GH_A08G2704;GH_A10G1164;GH_A12G0246;GH_A13G0370;GH_A13G2242;GH_D01G0191;GH_D01G1222;GH_D04G1781;GH_D04G1793;GH_D05G0229;GH_D06G0718;GH_D08G2701;GH_D10G1708;GH_D13G2225	K13420+K13420+K13420+K13420+K13420+K13420+K13420+K13420+K13420+K13420+K13420+K13420+K13420+K13420+K13420+K13420+K13420+K13420+K13420
